# Supplementary material for: The Effect of CaV1.2 Inhibitor Nifedipine on Chondrogenic Differentiation of Human Bone Marrow or Menstrual Blood-Derived Mesenchymal Stem Cells and Chondrocytes
Source: Int J Mol Sci. 2023 Apr 4;24(7):6730. doi: 10.3390/ijms24076730 (PMC10095444; doi:10.3390/ijms24076730)
Supplement: Supplementary file 1 [file ijms-24-06730-s001.zip]

Archive with 3 entries (3 files):
- Supplement Video S1.avi
- Supplement Video S2.avi
- Supplement Video S3.avi
